# Supplementary material for: Comparing the Variants of Iron Oxide Nanoparticle-Mediated Delivery of miRNA34a for Efficiency in Silencing of PD-L1 Genes in Cancer Cells
Source: Pharmaceutics. 2023 Jan 8;15(1):215. doi: 10.3390/pharmaceutics15010215 (PMC9865708; doi:10.3390/pharmaceutics15010215)
Supplement: Supplementary file 1 [file pharmaceutics-15-00215-s001.zip]

Archive with 1 entries (1 files):
- pharmaceutics-2104333-supplementary.pdf
